# Supplementary material for: Improving communication and promoting social inclusion for hearing-impaired users: Usability evaluation and design recommendations for assistive mobile applications
Source: PLoS One. 2024 Jul 17;19(7):e0305726. doi: 10.1371/journal.pone.0305726 (PMC11253936; doi:10.1371/journal.pone.0305726)
Supplement: S1 File — (XLSX) [file pone.0305726.s001.xlsx]

## Sheet: Sheet1
		P1	P2	P3	P4	P5	P6	P7	P8	P9	P10	P11	P12	P13
Trust	T1	4	6	3	2	3	5	6	6	6	3	4	4	5
	T2	2	4	1	2	3	4	7	6	5	4	4	6	5
	T3	6	5	2	3	2	3	7	6	5	5	4	6	7
Satisfaction	S1	5	5	2	2	4	3	6	5	4	4	3	5	6
	S2	6	3	1	3	3	7	7	6	4	4	5	5	6
Continuance Intention	CI1	4	5	2	2	3	2	7	6	5	5	3	6	6
	CI2	5	4	1	2	3	2	7	6	5	3	2	6	7
	CI3	7	5	4	2	4	2	6	6	4	4	2	6	4
	CI4 (inversed)	5	4	4	2	3	2	7	7	5	7	3	6	7
Perceived Usefulness	PU1	5	3	1	4	3	2	7	5	5	6	4	5	4
	PU2	6	6	4	2	3	3	7	6	4	6	4	6	2
	PU3	3	4	5	2	4	3	7	6	5	6	5	5	2
	PU4	4	4	4	3	3	3	7	6	5	6	3	6	2
System Usability Scale	SUS1	3	3	2	2	3	2	5	4	4	4	3	4	3
	SUS2	4	3	1	3	2	1	1	1	2	1	1	3	1
	SUS3	3	3	4	3	4	5	5	2	4	3	5	3	5
	SUS4	5	4	2	1	2	2	4	1	4	5	1	4	1
	SUS5	2	4	3	2	3	3	5	3	2	2	4	4	5
	SUS6	2	3	3	1	1	1	3	3	2	2	1	3	1
	SUS7	2	2	5	4	5	4	5	4	4	2	5	4	5
	SUS8	5	4	2	2	3	2	3	2	2	2	1	4	1
	SUS9	4	3	4	3	3	5	5	4	4	3	4	4	5
	SUS10	4	4	2	2	1	1	2	4	2	1	1	4	1
